# Supplementary material for: Personalized Ultra-Fractionated Stereotactic Adaptive Radiotherapy (PULSAR) for Patients with Lung Tumors and Severe Pulmonary Disease
Source: J Clin Med. 2026 Feb 5;15(3):1261. doi: 10.3390/jcm15031261 (PMC12898070; doi:10.3390/jcm15031261)
Supplement: Supplementary file 1 [file jcm-15-01261-s001.zip]

Archive with 1 entries (1 files):
- jcm-4123824-supplementary.pdf
